# Supplementary material for: Characterization of Ziziphus lotus' Activated Carbon and Evaluation of Its Adsorption Potential
Source: J Environ Public Health. 2022 Apr 25;2022:8502211. doi: 10.1155/2022/8502211 (PMC9061054; doi:10.1155/2022/8502211)
Supplement: Supplementary Materials — We point out that it concerns an international patent including only a part of the results presented in our article and concerning the characterization of activated carbon only by electronic microscopy, diffraction of RX, and infrared red spectrum, with the reduction of methylene blue. The paper also includes the specific surface by the BET method and the effect of temperature, besides kinetic and thermodynamic studies of methylene blue adsorption and the Langmuir and Freundlich isotherms to determine the adsorption nature. The OMPIC file also concerns a national patent (presented in Morocco), including the same parameters presented for the WIPO one, and can be searched in the link of OMPIC (https://patent.ompic.ma/search) by giving the number of the patent (MA 49232). [file 8502211.f1.zip]

Archive with 2 entries (2 files):
- 8502211.f1/OMPIC.pdf
- 8502211.f1/WO2021182941A2.pdf
